# Supplementary material for: Differences in Airway Remodeling and Emphysematous Lesions between Rats Exposed to Smoke from New-Type and Conventional Tobacco Varieties
Source: Antioxidants (Basel). 2024 Apr 24;13(5):511. doi: 10.3390/antiox13050511 (PMC11117731; doi:10.3390/antiox13050511)
Supplement: Supplementary file 1 [file antioxidants-13-00511-s001.zip]

Archive with 1 entries (1 files):
- antioxidants-2941119-supplementary (1).pdf
